# Supplementary material for: Correction of Breech Presentation with Moxibustion and Acupuncture: A Systematic Review and Meta-Analysis
Source: Healthcare (Basel). 2021 May 22;9(6):619. doi: 10.3390/healthcare9060619 (PMC8224784; doi:10.3390/healthcare9060619)
Supplement: Supplementary file 1 [file healthcare-09-00619-s001.zip]

Archive with 1 entries (1 files):
- healthcare-1200287-supplementary.pdf
